# Supplementary material for: Innovation in urban agriculture: Evaluation data of a participatory approach (ROIR)
Source: Data Brief. 2016 Apr 21;7:1473–6. doi: 10.1016/j.dib.2016.04.036 (PMC4857216; doi:10.1016/j.dib.2016.04.036)
Supplement: Supplementary file 1 — Supplementary material [file mmc1.xls]

## Sheet: Raw data
internal	internal	internal	internal	internal	internal	What were your reasons for attending the series of workshops “ZFarming – Urban agriculture of the future” and what did you expect to gain from them? (multiple responses possible)	What were your reasons for attending the series of workshops “ZFarming – Urban agriculture of the future” and what did you expect to gain from them? (multiple responses possible)	What were your reasons for attending the series of workshops “ZFarming – Urban agriculture of the future” and what did you expect to gain from them? (multiple responses possible)	What were your reasons for attending the series of workshops “ZFarming – Urban agriculture of the future” and what did you expect to gain from them? (multiple responses possible)	What were your reasons for attending the series of workshops “ZFarming – Urban agriculture of the future” and what did you expect to gain from them? (multiple responses possible)	What were your reasons for attending the series of workshops “ZFarming – Urban agriculture of the future” and what did you expect to gain from them? (multiple responses possible)	What were your reasons for attending the series of workshops “ZFarming – Urban agriculture of the future” and what did you expect to gain from them? (multiple responses possible)	What were your reasons for attending the series of workshops “ZFarming – Urban agriculture of the future” and what did you expect to gain from them? (multiple responses possible)	What were your reasons for attending the series of workshops “ZFarming – Urban agriculture of the future” and what did you expect to gain from them? (multiple responses possible)	What were your reasons for attending the series of workshops “ZFarming – Urban agriculture of the future” and what did you expect to gain from them? (multiple responses possible)	What were your reasons for attending the series of workshops “ZFarming – Urban agriculture of the future” and what did you expect to gain from them? (multiple responses possible)	Were your expectations met?	How many of the five workshops did you attend?	How many of the five workshops did you attend?	How many of the five workshops did you attend?	To what extent do you agree with the following statements?	To what extent do you agree with the following statements?	To what extent do you agree with the following statements?	To what extent do you agree with the following statements?	To what extent do you agree with the following statements?	To what extent do you agree with the following statements?	To what extent do you agree with the following statements?	To what extent do you agree with the following statements?	To what extent do you agree with the following statements?	To what extent do you agree with the following statements?	To what extent do you agree with the following statements?	To what extent do you agree with the following statements?	Please complete the statements by ticking as appropriate	Please complete the statements by ticking as appropriate	To what extent do you agree with the following statements?	To what extent do you agree with the following statements?	To what extent do you agree with the following statements?	To what extent do you agree with the following statements?	To what extent do you agree with the following statements?	Which topics should have been addressed in greater detail?	Which topics should have been addressed in greater detail?	Which topics should have been addressed in greater detail?	Which topics should have been addressed in less detail?	Which topics should have been addressed in less detail?	Which topics should have been addressed in less detail?	To what extent were you familiar with the topic of building-integrated agriculture before the workshops started?	To what extent were you familiar with the topic of building-integrated agriculture after the workshops ended?	To what extent do you agree with the following statements?	To what extent do you agree with the following statements?
	number	disposition code	datetime of survey start	date of last access	time to complete survey	Personal interest/inquisitiveness	Professional interest in the topic of building-integrated agriculture	To make new contacts	To initiate joint projects with other participants	To gain an overview of the topic	To exchange information and knowledge with other participants	To gain first-hand information	Awareness-raising dissemination of the topic of building-integrated agriculture	Other:	Other:	Other:			Don’t know exactly, about:	Don’t know exactly, about:	The roadmapping process was well focused	A common thread was discernible throughout the series of workshops	The facilitator ensured that clear focal tasks were addressed	The participants had a say in the structure of the roadmapping process	Participants’ requests concerning content were taken into account	The participants had sufficient opportunities to ask questions	Questions were answered satisfactorily	Sufficient time was allocated to reflect on and address the individual topics	The chosen working methods (lectures/group work/discussion) are suitable for generating innovation	The participants were encouraged to get involved	Team work was productive	The ratio of time expenditure to process development was appropriate	The number of lectures was ...	The number of topics addressed was...	The keynotes and work in small groups were relevant for generating innovation	The keynotes and work in small groups were good with regard to content	The keynotes and work in small groups led to a better understanding of the respective topic	The keynotes and work in small groups included sufficient examples from research and practice	The keynotes and work in small groups conveyed knowledge that was applied by the participants		The following:	The following:		The following	The following			By participating in the workshops, I’ve gained knowledge that I can apply to professional practice	By participating in the workshops, I’ve gained access to knowledge from other specialist fields
file number	participant ID	dispcode	datetime	date_of_last_access	duration [seconds]	v_1	v_2	v_3	v_4	v_5	v_6	v_7	v_8	v_9	v_10	v_10_a	v_11	v_12	v_142	v_142_a	v_13	v_14	v_15	v_16	v_17	v_18	v_19	v_20	v_21	v_22	v_23	v_24	v_25	v_26	v_30	v_31	v_32	v_33	v_34	v_35	v_36	v_36_a	v_37	v_38	v_38_a	v_39	v_40	v_41	v_42
1	168	31	2014-03-05 13:03:47	2014-03-05 13:14:20	633	0	1	0	1	0	1	0	0	0	-99		3	6	-11	3	2	2	3	3	2	2	2	2	4	3	3	3	4	4	4	3	3	3	4	6	-11	Practice, innovation, a real project	2	-99		2	3	4	4
2	184	31	2014-03-24 13:48:21	2014-03-24 14:00:16	714	1	1	1	0	0	0	0	0	0	-99		1	5	-99		2	2	1	3	2	1	1	1	2	1	1	1	2	2	1	1	1	1	1	6	-11	Rooftop gardens, other forms of urban agriculture, education and urban gardening	3	-11	Greenhouses	1	2	3	1
3	171	31	2014-03-08 20:45:11	2014-03-08 21:06:14	1263	1	1	0	0	0	0	0	0	0	-99		3	6	-11	2 or 3, my experience concerns the start-up phase	4	3	3	2	2	2	6	2	6	2	3	5	3	3	1	3	2	3	6	3	-99		2	-99		2	2	5	4
4	158	32	2014-03-05 00:26:47	2014-04-01 13:18:22	-1	1	1	1	0	0	0	0	0	0	-99		3	6	-11	2! I found out about them too late	6	6	2	6	2	1	2	2	3	2	3	4	2	4	3	2	2	3	4	3	-99		2	-99		1	2	3	3
5	172	31	2014-03-10 09:50:58	2014-03-10 09:59:25	507	0	1	0	0	0	1	0	0	0	-99		1	1	-99		2	6	6	2	2	2	2	2	2	2	2	2	3	3	2	2	2	2	2	3	-99		2	-99		2	2	2	2
6	195	31	2014-04-03 08:13:16	2014-04-03 08:23:09	593	1	1	0	0	0	0	0	0	0	-99		1	1	-99		6	6	1	2	1	1	1	1	2	1	2	6	3	3	1	2	1	3	2	1	-99		1	-99		2	3	1	3
7	160	31	2014-03-05 07:56:21	2014-03-05 08:03:12	411	0	1	0	0	1	1	1	0	0	-99		1	2	-99		2	3	2	2	2	1	2	1	2	2	3	3	2	3	1	3	2	3	2	3	-99		2	-99		1	2	3	2
8	193	31	2014-04-02 19:45:37	2014-04-02 19:56:35	658	1	1	1	0	1	1	0	0	0	-99		1	1	-99		2	2	2	3	3	3	3	3	3	2	2	2	2	3	2	3	3	3	3	1	-99		1	-99		4	3	4	3
9	170	31	2014-03-06 10:05:18	2014-03-06 10:22:11	1013	0	1	0	0	1	1	0	0	0	-99		3	5	-99		2	1	3	4	3	2	1	1	1	1	2	3	2	3	1	2	1	3	3	6	-11	The great extent to which building-integrated agriculture is dependent on technology and the resulting risks, also economic viability	1	-99		2	2	2	1
10	181	31	2014-03-20 12:46:39	2014-03-20 12:59:55	796	0	1	1	1	1	1	0	0	0	-99		3	3	-99		3	2	4	3	2	1	2	2	3	2	2	3	4	3	2	2	2	2	2	6	-11	Power engineering, thermodynamics, fungi, algae	3	-11	Aquaponics	4	4	1	1
11	159	32	2014-03-05 07:32:55	2014-03-05 08:54:09	-1	1	1	1	0	0	1	0	0	0	-99		3	4	-99		3	3	2	2	3	2	3	3	2	1	2	4	3	3	3	3	3	4	3	6	-11	Joint development of one or two specific exemplary projects, 1x for greenhouses and 1x for open bed designs	2	-99		3	3	4	3
12	191	31	2014-04-01 14:06:33	2014-04-01 14:22:40	967	0	1	1	1	0	1	0	0	0	-99		3	1	-99		2	2	2	6	6	2	3	2	2	2	2	3	3	3	2	2	2	3	3	6	-11	Project management problems and examples of solutions	2	-99		1	2	3	2
13	169	31	2014-03-05 14:10:29	2014-03-05 14:19:13	524	0	1	0	0	0	0	0	0	1	-11	Economic gain	3	2	-99		3	4	3	3	5	2	3	2	3	3	4	4	2	2	3	3	3	3	3	6	-11	Economic efficiency, eligibility for funding, building topics	2	-99		1	2	4	2
14	166	31	2014-03-05 11:21:43	2014-03-05 11:27:33	350	1	1	0	0	0	1	0	0	0	-99		1	6	-11	4	3	2	1	2	1	1	2	1	2	2	2	2	2	2	1	2	2	2	1	3	-99		2	-99		2	2	1	1
15	178	31	2014-03-19 14:27:55	2014-03-19 14:35:38	463	1	1	1	0	1	1	0	1	0	-99		3	2	-99		2	2	2	3	3	2	3	2	2	2	3	2	3	3	2	2	3	2	2	3	-99		1	-99		3	3	2	1
16	190	31	2014-04-01 13:55:40	2014-04-01 14:06:29	649	0	1	0	0	0	0	0	0	0	-99		3	2	-99		1	1	1	2	2	1	1	1	1	1	1	1	4	2	1	2	2	2	2	6	-11	International comparison, professional materials for protecting the surface of the building, substrates	2	-99		2	3	2	2
17	188	31	2014-04-01 13:13:08	2014-04-01 13:20:53	465	1	1	1	1	0	1	0	0	0	-99		1	1	-99		4	6	6	6	6	6	6	6	6	6	6	6	2	3	6	6	6	6	6	6	-11	Financing	3	-11	Status analysis	4	4	4	4
18	161	31	2014-03-05 08:19:52	2014-03-05 08:32:51	779	1	1	0	0	0	1	0	0	0	-99		3	2	-99		6	2	2	6	2	2	2	6	3	1	1	2	6	6	1	2	2	6	6	6	-11	Legal issues, which seem to very much hamper the innovation process	2	-99		2	3	4	3
19	177	31	2014-03-19 13:17:32	2014-03-19 13:25:45	493	0	1	0	0	0	0	0	0	0	-99		1	1	-99		1	1	1	2	2	2	2	1	2	2	1	1	3	3	4	1	2	2	2	1	-99		1	-99		1	4	1	1
20	164	31	2014-03-05 09:22:56	2014-03-05 09:34:26	690	0	1	1	0	0	1	1	0	0	-99		3	6	-11	3 -4	2	2	2	2	2	2	2	3	2	2	2	2	3	3	1	1	1	3	3	6	-11	The interval between the workshop and responding to these questions is too long, in my opinion	3	s.o.		3	3	1	2
21	186	31	2014-03-26 17:03:37	2014-03-26 17:14:08	631	0	1	0	0	0	0	0	0	0	-99		3	1	-99		3	3	4	3	4	2	3	2	3	3	3	4	3	5	3	3	2	2	3	6	-11	Economic	2	-99		2	2	3	3
22	165	32	2014-03-05 09:55:04	2014-03-21 09:55:55	-1	0	1	1	0	1	1	1	0	0	-99		1	4	-99		2	2	2	3	3	2	3	1	2	1	2	2	3	3	1	1	1	1	2	1	-99		2	-99		1	2	3	1
23	175	32	2014-03-19 12:40:57	2014-04-07 10:15:11	-1	0	1	0	0	0	0	0	0	0	-99		1	3	-99		2	2	2	2	3	2	2	2	2	2	1	2	3	3	2	2	2	3	2	3	-99		2	-99		3	2	3	2
24	174	32	2014-03-13 09:50:10	2014-03-13 20:00:19	-1	0	1	1	1	1	1	1	0	0	-99		1	4	-99		1	1	1	1	1	1	1	2	2	1	1	1	3	3	2	1	1	1	2	1	-99		1	-99		2	4	1	1
25	180	31	2014-03-20 10:44:09	2014-03-20 11:06:25	1336	0	1	0	0	1	1	0	0	0	-99		1	4	-99		3	2	1	2	2	1	2	1	2	2	2	2	4	3	3	2	2	3	2	6	-11	Building concepts, material cycles, financing/economic feasibility studies	2	-99		1	4	1	1
26	183	31	2014-03-21 08:29:00	2014-03-21 08:44:13	913	0	1	0	1	0	1	0	0	0	-99		3	4	-99		2	2	3	4	4	1	4	6	2	3	4	2	2	4	4	2	1	4	2	6	-11	Practical examples, conditions for indoor farming, financing and model character, investors’ interests, not only just tomato-fish - tastes boring	2	-99		3	2	5	2
27	194	31	2014-04-03 07:14:27	2014-04-03 07:23:22	535	1	1	0	1	0	1	0	1	0	-99		1	2	-99		1	1	2	2	2	1	1	1	2	1	3	2	1	3	1	2	2	2	2	6	-11	Technical and administrative implementation	1	-99		2	3	1	1
28	192	31	2014-04-02 06:37:42	2014-04-02 06:44:53	430	1	0	1	0	0	0	0	0	0	-99		1	3	-99		2	2	1	1	1	1	1	2	2	1	1	1	3	2	1	1	1	1	1	1	-99		1	-99		1	2	1	1
29	185	31	2014-03-26 12:07:48	2014-03-26 12:18:32	644	0	1	1	0	1	1	0	1	0	-99		3	3	-99		3	3	2	3	2	1	3	2	4	2	3	4	3	6	1	2	2	3	2	6	-11	Investigation of other possible forms of ZFarms beyond the rooftop greenhouse model without a preconceived conclusion	2	-99		1	2	1	1
30	179	31	2014-03-19 16:40:40	2014-03-19 16:45:45	305	0	0	0	0	0	1	0	0	0	-99		3	2	-99		2	3	3	3	2	2	4	5	2	2	2	3	3	3	2	3	3	3	3	3	-99		2	-99		3	3	4	3
31	176	31	2014-03-19 12:54:30	2014-03-19 13:05:22	652	0	1	0	0	0	1	0	0	0	-99		3	1	-99		2	2	3	4	2	2	4	4	6	4	2	3	3	3	2	3	2	4	2	1	-99		1	-99		2	2	2	1
Absolute numbers						12	29	13	7	9	21	4	3	1
Average																					2.17241	2.11111	2.10345	2.51852	2.31034	1.6	2.24138	1.92857	2.28571	1.86667	2.16667	2.51724	2.76667	3	1.93333	2.1	1.93333	2.55172	2.32143									2.54839	2
[truncated: 110 more columns]

## Sheet: Default variables
Type	Value	Meaning
Technical variable	31	survey was finished successfully
Technical variable	32	survey was interrupted, later resumed and finished successfully
Technical variable	-1	calculation of duration was not possible because the participant interrupted the survey
Survey variable	0	participant saw the question, but did not edit it
Survey variable	1	participant saw the question and edited it
Survey variable	-11	free text field: the participant saw the question and entered the answer, which is shown in the next column
Survey variable	-77	participant did not see the question because of a previous filter
Survey variable	-99	free text field: the paticipant saw the question, but did not answer it

## Sheet: Codebook
Innovation in urban agriculture: Evaluation data of a participatory approach
1	General perception of ROIR
What were your reasons for attending the series of workshops “ZFarming – Urban agriculture of the future” and what did you expect to gain from them? (multiple responses possible)
v_1	v_1	int	Personal interest/inquisitiveness
		0	not quoted
		1	quoted
v_2	v_2	int	Professional interest in the topic of building-integrated agriculture
		0	not quoted
		1	quoted
v_3	v_3	int	To make new contacts
		0	not quoted
		1	quoted
v_4	v_4	int	To initiate joint projects with other participants
		0	not quoted
		1	quoted
v_5	v_5	int	To gain an overview of the topic
		0	not quoted
		1	quoted
v_6	v_6	int	To exchange information and knowledge with other participants
		0	not quoted
		1	quoted
v_7	v_7	int	To gain first-hand information
		0	not quoted
		1	quoted
v_8	v_8	int	Awareness-raising dissemination of the topic of building-integrated agriculture
		0	not quoted
		1	quoted
v_9	v_9	int	Other:
		0	not quoted
		1	quoted
v_10	v_10	varchar	Other:
v_10_a	v_10_a		free text field
Were your expectations met?
v_11	v_11	int
		1	Yes
		2	No
		3	In part
		4	Don't know
How many of the five workshops did you attend?
v_12	v_12	int
		1	One
		2	Two
		3	Three
		4	Four
		5	Five
		6	Don’t know exactly, about:
v_142	v_142	varchar	Don’t know exactly, about:
v_142_a	v_142_a		free text field
To what extent do you agree with the following statements?
v_13	v_13	int	The roadmapping process was well focused
		1	Strongly agree
		2	Agree
		3	Neither agree nor disagree
		4	Disagree
		5	Strongly disagree
		6	Don't know
v_14	v_14	int	A common thread was discernible throughout the series of workshops
		1	Strongly agree
		2	Agree
		3	Neither agree nor disagree
		4	Disagree
		5	Strongly disagree
		6	Don't know
v_15	v_15	int	The facilitator ensured that clear focal tasks were addressed
		1	Strongly agree
		2	Agree
		3	Neither agree nor disagree
		4	Disagree
		5	Strongly disagree
		6	Don't know
v_16	v_16	int	The participants had a say in the structure of the roadmapping process
		1	Strongly agree
		2	Agree
		3	Neither agree nor disagree
		4	Disagree
		5	Strongly disagree
		6	Don't know
v_17	v_17	int	Participants’ requests concerning content were taken into account
		1	Strongly agree
		2	Agree
		3	Neither agree nor disagree
		4	Disagree
		5	Strongly disagree
		6	Don't know
v_18	v_18	int	The participants had sufficient opportunities to ask questions
		1	Strongly agree
		2	Agree
		3	Neither agree nor disagree
		4	Disagree
		5	Strongly disagree
		6	Don't know
v_19	v_19	int	Questions were answered satisfactorily
		1	Strongly agree
		2	Agree
		3	Neither agree nor disagree
		4	Disagree
		5	Strongly disagree
		6	Don't know
v_20	v_20	int	Sufficient time was allocated to reflect on and address the individual topics
		1	Strongly agree
		2	Agree
		3	Neither agree nor disagree
		4	Disagree
		5	Strongly disagree
		6	Don't know
v_21	v_21	int	The chosen working methods (lectures/group work/discussion) are suitable for generating innovation
		1	Strongly agree
		2	Agree
		3	Neither agree nor disagree
		4	Disagree
		5	Strongly disagree
		6	Don't know
v_22	v_22	int	The participants were encouraged to get involved
		1	Strongly agree
		2	Agree
		3	Neither agree nor disagree
		4	Disagree
		5	Strongly disagree
		6	Don't know
v_23	v_23	int	Team work was productive
		1	Strongly agree
		2	Agree
		3	Neither agree nor disagree
		4	Disagree
		5	Strongly disagree
		6	Don't know
v_24	v_24	int	The ratio of time expenditure to process development was appropriate
		1	Strongly agree
		2	Agree
		3	Neither agree nor disagree
		4	Disagree
		5	Strongly disagree
		6	Don't know
2	Knowledge generation and exchange
Please complete the statements by ticking as appropriate
v_25	v_25	int	The number of lectures was ...
		1	Too high
		2
		3	Just right
		4
		5	Too low
		6	Don't know
v_26	v_26	int	The number of topics addressed was...
		1	Too high
		2
		3	Just right
		4
		5	Too low
		6	Don't know
To what extent do you agree with the following statements?
v_30	v_30	int	The keynotes and work in small groups were relevant for generating innovation
		1	Strongly agree
		2	Agree
		3	Neither agree nor disagree
		4	Disagree
		5	Strongly disagree
		6	Don't know
v_31	v_31	int	The keynotes and work in small groups were good with regard to content
		1	Strongly agree
		2	Agree
		3	Neither agree nor disagree
		4	Disagree
		5	Strongly disagree
		6	Don't know
v_32	v_32	int	The keynotes and work in small groups led to a better understanding of the respective topic
		1	Strongly agree
		2	Agree
		3	Neither agree nor disagree
		4	Disagree
		5	Strongly disagree
		6	Don't know
v_33	v_33	int	The keynotes and work in small groups included sufficient examples from research and practice
		1	Strongly agree
		2	Agree
		3	Neither agree nor disagree
		4	Disagree
		5	Strongly disagree
		6	Don't know
v_34	v_34	int	The keynotes and work in small groups conveyed knowledge that was applied by the participants
		1	Strongly agree
		2	Agree
		3	Neither agree nor disagree
		4	Disagree
		5	Strongly disagree
		6	Don't know
Which topics should have been addressed in greater detail?
v_35	v_35	int
		1	None
		3	Don't know
		6	The following:
v_36	v_36	varchar	The following:
v_36_a	v_36_a		free text field
Which topics should have been addressed in less detail?
v_37	v_37	int
		1	None
		2	Don't know
		3	The following:
v_38	v_38	varchar	The following:
v_38_a	v_38_a		free text field
To what extent were you familiar with the topic of building-integrated agriculture before the workshops started?
v_39	v_39	int
		1	Not at all
		2	I already had insight into the topic and knew other stakeholders
		3	I had already been involved in the practical side of the topic
		4	I already knew stakeholders and the structures of building-integrated agriculture, and actively helped shape them
To what extent were you familiar with the topic of building-integrated agriculture after the workshops ended?
v_40	v_40	int
		1	Not at all
		2	I have insight into the topic and know other stakeholders
		3	I am involved in the practical side of the topic
		4	I know stakeholders and the structures of building-integrated agriculture, and actively help shape them
To what extent do you agree with the following statements?
v_41	v_41	int	By participating in the workshops, I’ve gained knowledge that I can apply to professional practice
		1	Strongly agree
		2	Agree
		3	Neither agree nor disagree
		4	Disagree
		5	Strongly disagree
		6	Don't know
v_42	v_42	int	By participating in the workshops, I’ve gained access to knowledge from other specialist fields
		1	Strongly agree
		2	Agree
		3	Neither agree nor disagree
		4	Disagree
		5	Strongly disagree
		6	Don't know
v_43	v_43	int	The knowledge gained from other specialist fields gave me added value
		1	Strongly agree
		2	Agree
		3	Neither agree nor disagree
		4	Disagree
		5	Strongly disagree
		6	Don't know
v_44	v_44	int	By participating, I am now able to provide an overview of building-integrated agriculture
		1	Strongly agree
		2	Agree
		3	Neither agree nor disagree
		4	Disagree
		5	Strongly disagree
		6	Don't know
3	Establishing new staakeholder networks and cooperation
Which stakeholder group do you consider yourself to belong to?
v_134	v_134	int	Project groups/activists
		0	not quoted
		1	quoted
v_135	v_135	int	Lobby groups and unions
		0	not quoted
		1	quoted
v_136	v_136	int	Planning and construction
		0	not quoted
		1	quoted
v_137	v_137	int	Research
		0	not quoted
		1	quoted
v_138	v_138	int	Policy and administration
		0	not quoted
		1	quoted
v_139	v_139	int	Sales and distribution
		0	not quoted
		1	quoted
v_140	v_140	int	Other, namely:
		0	not quoted
		1	quoted
v_133	v_133	varchar	Other, namely:
v_133_a	v_133_a		free text field
Did you collaborate with other stakeholders from the following specialist fields before the workshops started?
v_46	v_46	int	Project groups/activists
		1	Yes
		2	No
v_47	v_47	int	Lobby groups and unions
		1	Yes
		2	No
v_48	v_48	int	Planning and construction
		1	Yes
		2	No
v_49	v_49	int	Research
		1	Yes
		2	No
v_50	v_50	int	Policy and administration
		1	Yes
		2	No
v_51	v_51	int	Sales and distribution
		1	Yes
		2	No
Did the series of workshops initiate additional collaboration with other stakeholders from the following specialist fields?
v_52	v_52	int	Project groups/activists
		1	Yes
		2	No
v_53	v_53	int	Lobby groups and unions
		1	Yes
		2	No
v_57	v_57	int	Planning and construction
		1	Yes
		2	No
v_58	v_58	int	Research
		1	Yes
		2	No
v_59	v_59	int	Policy and administration
		1	Yes
		2	No
v_60	v_60	int	Sales and distribution
		1	Yes
		2	No
What kind of contact do you have to participants from other specialist fields?
v_143	v_143	int	Project groups/activists (Informal communication)
		0	not quoted
		1	quoted
v_144	v_144	int	Project groups/activists (Exchange of knowledge at regular meetings or discussions)
		0	not quoted
		1	quoted
v_153	v_153	int	Project groups/activists (Sharing of resources (services, infrastructure, etc.))
		0	not quoted
		1	quoted
v_158	v_158	int	Project groups/activists (Joint projects)
		0	not quoted
		1	quoted
v_163	v_163	int	Project groups/activists (There is no contact)
		0	not quoted
		1	quoted
v_145	v_145	int	Lobby groups and unions (Informal communication)
		0	not quoted
		1	quoted
v_146	v_146	int	Lobby groups and unions (Exchange of knowledge at regular meetings or discussions)
		0	not quoted
		1	quoted
v_154	v_154	int	Lobby groups and unions (Sharing of resources (services, infrastructure, etc.))
		0	not quoted
		1	quoted
v_159	v_159	int	Lobby groups and unions (Joint projects)
		0	not quoted
		1	quoted
v_164	v_164	int	Lobby groups and unions (There is no contact)
		0	not quoted
		1	quoted
v_147	v_147	int	Planning and construction (Informal communication)
		0	not quoted
		1	quoted
v_148	v_148	int	Planning and construction (Exchange of knowledge at regular meetings or discussions)
		0	not quoted
		1	quoted
v_155	v_155	int	Planning and construction (Sharing of resources (services, infrastructure, etc.))
		0	not quoted
		1	quoted
v_160	v_160	int	Planning and construction (Joint projects)
		0	not quoted
		1	quoted
v_165	v_165	int	Planning and construction (There is no contact)
		0	not quoted
		1	quoted
v_149	v_149	int	Research (Informal communication)
		0	not quoted
		1	quoted
v_150	v_150	int	Research (Exchange of knowledge at regular meetings or discussions)
		0	not quoted
		1	quoted
v_156	v_156	int	Research (Sharing of resources (services, infrastructure, etc.))
		0	not quoted
		1	quoted
v_161	v_161	int	Research (Joint projects)
		0	not quoted
		1	quoted
v_166	v_166	int	Resarch (There is no contact)
		0	not quoted
		1	quoted
v_151	v_151	int	Policy and administration (Informal communication)
		0	not quoted
		1	quoted
v_152	v_152	int	Policy and administration (Exchange of knowledge at regular meetings or discussions)
		0	not quoted
		1	quoted
v_157	v_157	int	Policy and administration (Sharing of resources (services, infrastructure, etc.))
		0	not quoted
		1	quoted
v_162	v_162	int	Policy and administration (Joint projects)
		0	not quoted
		1	quoted
v_167	v_167	int	Policy and administration (There is no contact)
		0	not quoted
		1	quoted
v_168	v_168	int	Sales and distribution (Informal communication)
		0	not quoted
		1	quoted
v_169	v_169	int	Sales and distribution (Exchange of knowledge at regular meetings or discussions)
		0	not quoted
		1	quoted
v_170	v_170	int	Sales and distribution (Sharing of resources (services, infrastructure, etc.))
		0	not quoted
		1	quoted
v_171	v_171	int	Sales and distribution (Joint projects)
		0	not quoted
		1	quoted
v_172	v_172	int	Sales and distribution (There is no contact)
		0	not quoted
		1	quoted
4	Implementation of new projects
Have you been involved in a project related to building-integrated agriculture since the end of the series of workshops?
v_68	v_68	int
		1	Yes
		2	No
In which field is the project being executed? (multiple responses possible)
v_70	v_70	int	For-profit establishment
		0	not quoted
		1	quoted
v_71	v_71	int	Research
		0	not quoted
		1	quoted
v_72	v_72	int	Education and social issues
		0	not quoted
		1	quoted
v_73	v_73	int	Image-oriented establishment
		0	not quoted
		1	quoted
v_75	v_75	int	Other, namely:
		0	not quoted
		1	quoted
v_76	v_76	varchar	Other, namely:
What were the factors that prevented the execution of a project in building-integrated agriculture? (multiple responses possible)
v_77	v_77	int	High costs involved
		0	not quoted
		1	quoted
v_78	v_78	int	Technical feasibility
		0	not quoted
		1	quoted
v_79	v_79	int	Lack of target group acceptance
		0	not quoted
		1	quoted
v_80	v_80	int	Lack of access to cooperation partners
		0	not quoted
		1	quoted
v_81	v_81	int	Lack of expertise
		0	not quoted
		1	quoted
v_82	v_82	int	Poor marketing opportunities
		0	not quoted
		1	quoted
v_83	v_83	int	Lack of interest on my part
		0	not quoted
		1	quoted
v_84	v_84	int	Organizational problems
		0	not quoted
		1	quoted
v_85	v_85	int	Lack of time
		0	not quoted
		1	quoted
v_86	v_86	int	Bureaucratic obstacles
		0	not quoted
		1	quoted
v_87	v_87	int	No need in my company/institution
		0	not quoted
		1	quoted
v_88	v_88	int	Lack of opportunities for the future
		0	not quoted
		1	quoted
v_89	v_89	int	Lack of human resources
		0	not quoted
		1	quoted
v_90	v_90	int	Other, namely:
		0	not quoted
		1	quoted
v_91	v_91	varchar	Other, namely:
v_91_a	v_91_a		free text field
5	Acceptance
Please complete the following statements by ticking as appropriate:
v_92	v_92	int	Before the series of workshops started, my attitude towards building-integrated agriculture was...
		1	Positively open-minded
		2
		3	Neutral
		4
		5	Critical
v_93	v_93	int	After the series of workshops ended, my attitude towards building-integrated agriculture was...
		1	Positively open-minded
		2
		3	Neutral
		4
		5	Critical
To what extent do you agree with the following statements?
v_102	v_102	int	Building-integrated agriculture is a promising form of urban agriculture (whereby urban horticulture is also meant here)
		1	Strongly agree
		2	Agree
		3	Neither agree nor disagree
		4	Disagree
		5	Strongly disagree
v_103	v_103	int	Building-integrated agriculture can help improve a company’s image
		1	Strongly agree
		2	Agree
		3	Neither agree nor disagree
		4	Disagree
		5	Strongly disagree
v_104	v_104	int	Building-integrated agriculture can be conductive to sustainable urban development
		1	Strongly agree
		2	Agree
		3	Neither agree nor disagree
		4	Disagree
		5	Strongly disagree
v_105	v_105	int	Rooftop greenhouses can constitute a flagship project for building-integrated agriculture
		1	Strongly agree
		2	Agree
		3	Neither agree nor disagree
		4	Disagree
		5	Strongly disagree
To what extent do you agree with the following statements?
v_97	v_97	int	The roadmapping process had a positive impact on my opinion of building-integrated agriculture.
		1	Strongly agree
		2	Agree
		3	Neither agree nor disagree
		4	Disagree
		5	Strongly disagree
		6	Don't know
v_98	v_98	int	The roadmapping process had a negative impact on my opinion of building-integrated agriculture.
		1	Strongly agree
		2	Agree
		3	Neither agree nor disagree
		4	Disagree
		5	Strongly disagree
		6	Don't know
Which aspects of the series of workshops did you consider to be particularly positive?
v_107	v_107	int	Networking with stakeholders from other specialist fields
		0	not quoted
		1	quoted
v_108	v_108	int	The working atmosphere during the workshops
		0	not quoted
		1	quoted
v_109	v_109	int	Sharing of interdisciplinary knowledge
		0	not quoted
		1	quoted
v_110	v_110	int	Having gained food for thought for my profession practice
		0	not quoted
		1	quoted
v_111	v_111	int	Interdisciplinary thinking
		0	not quoted
		1	quoted
v_112	v_112	int	Being involved in the evolution of an innovation
		0	not quoted
		1	quoted
v_113	v_113	int	The joint development of the guide
		0	not quoted
		1	quoted
v_114	v_114	int	Having gained an overview of the topic of building-integrated agriculture
		0	not quoted
		1	quoted
v_115	v_115	int	Having created something that could be of use to Berlin
		0	not quoted
		1	quoted
v_116	v_116	int	Don’t know
		0	not quoted
		1	quoted
v_118	v_118	int	Other, namely:
		0	not quoted
		1	quoted
v_119	v_119	varchar	Other, namely:
Were there aspects about the series of workshops that you didn’t like?
v_120	v_120	int
		1	No
		2	Yes, namely the following:
		3	Don't know
v_121	v_121	varchar	Yes, namely the following:
v_121_a	v_121_a		free text field
Do you see any general problems in generating innovation by way of a roadmapping process?
v_122	v_122	int	Do you see any general problems in generating innovation by way of a roadmapping process?
		1	No
		2	Yes, namely the following:
		3	Don't know
v_123	v_123	varchar	Yes, namely the following:
v_123_a	v_123_a		free text field
After having answered all of the questions, please evaluate the following aspects concerning the series of workshops.
v_124	v_124	int	Roadmapping processes are suitable for making an active contribution to society
		1	Strongly agree
		2	Agree
		3	Neither agree nor disagree
		4	Disagree
		5	Strongly disagree
		6	Don't know
v_125	v_125	int	Looking back, I would recommend this series of workshops to other stakeholders
		1	Strongly agree
		2	Agree
		3	Neither agree nor disagree
		4	Disagree
		5	Strongly disagree
		6	Don't know
v_126	v_126	int	If I had to decide again, I would still participate in the series of workshops
		1	Strongly agree
		2	Agree
		3	Neither agree nor disagree
		4	Disagree
		5	Strongly disagree
		6	Don't know
6	Other remarks
Other remarks, improvements or concerns can be entered in the field below:
v_129	v_129	blob	Other remarks:
7	Personal information
Sex
v_130	v_130	int
		1	Female
		2	Male
Age
v_131	v_131	int
		1	21-30 years
		2	31-40 years
		3	41-50 years
		4	51-60 years
		5	60 years and over
For how long have you been engaged in your field of work?
v_141	v_141	int
		1	< 2 years
		2	2-5 years
		3	6-10 years
		4	11-20 years
		5	over 20 years
